# Supplementary material for: Vaccine Acceptance and Hesitancy among Hospitalized COVID-19 Patients in Punjab, Pakistan
Source: Vaccines (Basel). 2022 Sep 30;10(10):1640. doi: 10.3390/vaccines10101640 (PMC9611380; doi:10.3390/vaccines10101640)
Supplement: Supplementary file 1 [file vaccines-10-01640-s001.zip]

Archive with 1 entries (1 files):
- vaccines-1880193-supplementary.pdf
